# Supplementary material for: Development of a New Benzofuran–Pyrazole–Pyridine-Based Molecule for the Management of Osteoarthritis
Source: Molecules. 2023 Sep 27;28(19):6814. doi: 10.3390/molecules28196814 (PMC10574112; doi:10.3390/molecules28196814)
Supplement: Supplementary file 1 [file molecules-28-06814-s001.zip]

Archive with 1 entries (1 files):
- molecules-2567188-supplementary.pdf
